# Supplementary material for: Carcass Characteristics and Beef Quality of Young Grass-Fed Angus x Salers Bovines
Source: Foods. 2022 Aug 18;11(16):2493. doi: 10.3390/foods11162493 (PMC9407266; doi:10.3390/foods11162493)
Supplement: Supplementary file 1 [file foods-11-02493-s001.zip]

Archive with 1 entries (1 files):
- foods-1846735-supplementary.pdf
